# Supplementary material for: Identification and Validation of a Novel Prognostic Signature Based on Ferroptosis-Related Genes in Ovarian Cancer
Source: Vaccines (Basel). 2023 Jan 17;11(2):205. doi: 10.3390/vaccines11020205 (PMC9962729; doi:10.3390/vaccines11020205)
Supplement: Supplementary file 1 [file vaccines-11-00205-s001.zip]

Archive with 3 entries (3 files):
- vaccines-2150442-Figure S1.pdf
- vaccines-2150442-Figure S2.pdf
- vaccines-2150442-Table S1.xlsx
